# Supplementary material for: The UK Consensus Statement for the Use of Enzymatic Debridement in Burn Care
Source: Eur Burn J. 2026 May 12;7(2):27. doi: 10.3390/ebj7020027 (PMC13214822; doi:10.3390/ebj7020027)
Supplement: Supplementary file 1 [file ebj-07-00027-s001.zip]

Archive with 1 entries (1 files):
- ebj-4151531-supplementary.pdf
